# Supplementary material for: Targeted DNA methylation from cell-free DNA using hybridization probe capture
Source: NAR Genom Bioinform. 2022 Dec 31;4(4):lqac099. doi: 10.1093/nargab/lqac099 (PMC9803870; doi:10.1093/nargab/lqac099)
Supplement: lqac099_Supplemental_Files [file lqac099_supplemental_files.zip]

Archive with 3 entries (3 files):
- merge_SF.pdf
- supplementary_methods.docx
- Table_S1.xlsx
