# Supplementary material for: Targeted DNA methylation from cell-free DNA using hybridization probe capture
Source: NAR Genom Bioinform. 2022 Dec 31;4(4):lqac099. doi: 10.1093/nargab/lqac099 (PMC9803870; doi:10.1093/nargab/lqac099)
Supplement: lqac099_Supplemental_Files [file lqac099_supplemental_files.zip › Table_S1.xlsx]

## Sheet: Sheet1
			WGBS arbor		Hybrid capture	reprod hyb	probeset
		breast pools	5		4		probeset 3
		breast individual	0		64	4	probeset 3
		healthy pools	3		2		probeset 3
		health indivudual			32		probeset 3
		bladder pool 1	5		5		probeset 1
		bladder pool 2	5		5		probeset 1
		bladder individual			47	16	probeset 1
		pediatric gDNA	37		0		probeset 2
		pediatric cfDNA	7	20 total	13	8	probeset 2
		pediatric normal	13
			75		172	28

## Sheet: Sheet2
	Supplementary Table 1: Sample/Methods Summary
	Sample type	WGBS (n)	Used in WGBS Feature Discovery Y/N	Hybrid Probe capture (n)	Rerun for reprodcuibility (n)	probeset used
	Breast cancer pools (cfDNA)	5	Y	4	0	Probeset 3
	Breast cancer individual (cfDNA)	0	N	64	4	Probeset 3
	Healthy pools (cfDNA)	3	Y	2	0	Probeset 3
	Healthy indivudual (cfDNA)	0	N	32	0	Probeset 3
	Bladder cancer recurrence pool 1 (cfDNA)	5	Y	5	0	Probeset 1
	Bladder cancer non-recurrence pool 2 (cfDNA)	5	Y	5	0	Probeset 1
	Bladder cancer individual (cfDNA)	0	N	47	16	Probeset 1
	Pediatric cancer tissue (gDNA)	37	Y	0	0	NA
	Pediatric cancer (cfDNA)	7	N	13	8	Probeset 2
	Pediatric adjacent normal (gDNA)	13	Y	0	0	NA
	TOTAL	75		172	28
